# Supplementary material for: Combination of sunitinib and 177Lu-labeled antibody cG250 targeted radioimmunotherapy: A promising new therapeutic strategy for patients with advanced renal cell cancer
Source: Neoplasia. 2022 Jul 22;32:100826. doi: 10.1016/j.neo.2022.100826 (PMC9309230; doi:10.1016/j.neo.2022.100826)
Supplement: Supplementary file 1 [file mmc1.zip]

Archive with 5 entries (5 files):
- Figure S1.tif
- mmc1.docx
- Table S1.xlsx
- Table S2 statistics SK-RC-52.docx
- Table S3 statistics NU12.docx
