# Supplementary material for: Combination of sunitinib and 177Lu-labeled antibody cG250 targeted radioimmunotherapy: A promising new therapeutic strategy for patients with advanced renal cell cancer
Source: Neoplasia. 2022 Jul 22;32:100826. doi: 10.1016/j.neo.2022.100826 (PMC9309230; doi:10.1016/j.neo.2022.100826)
Supplement: Supplementary file 1 [file mmc1.zip › Table S1.xlsx]

## Sheet: Blad1
Table S1. Survival of mice
Group	SK-RC-52						NU-12
	Alive with tumor		Alive without tumor		Alive total		Alive with tumor		Alive without tumor		Alive total
	n	%	n	%	n	%	n	%	n	%	n	%
Su + [177Lu]Lu-cG250 2x	8	73	2	18	10	91	2	17	10	83	12	100
Su + [177Lu]Lu-cG250 1x	10	77	1	8	11	85	6	46	1	8	7	54
[177Lu]Lu-cG250 2x	8	62	1	8	9	69	2	14	12	86	14	100
[177Lu]Lu-cG250 1x	7	54	0	0	7	54	6	43	4	29	10	71
Su 2x	4	31	3	23	7	54	0	0	2	14	2	14
Control	7	54	0	0	7	54	0	0	0	0	0	0
Survival of mice following treatment with sunitinib and or 177Lu-cG250 RIT. SK-RC-52, t=160 days. NU12, t=147 days.
Number (n) and percentage (%) of mice.
